# Supplementary material for: Is It Possible to Notice the Unmet Non-Medical Needs among Cancer Patients? Application of the Needs Evaluation Questionnaire in Men with Lung Cancer
Source: Curr Oncol. 2023 Mar 20;30(3):3484–93. doi: 10.3390/curroncol30030264 (PMC10047714; doi:10.3390/curroncol30030264)
Supplement: Supplementary file 1 [file curroncol-30-00264-s001.zip › Table S1.xlsx]

## Sheet: Table S1
		Age			Education				Place of residence			Professional activity			Marital status			Living with				Doctor as a close family or friends
		[yes]	[no]		primary	secondary	high		city	village		active	pensioner		married	single		partner	child/children/another family member	alone		no	yes
Item		mean (SD)	mean (SD)	p^	n=38 (%)	n=107 (%)	n=14 (%)	p*	n=100 (%)	n=60 (%)	p*	n=37 (%)	n=117 (%)	p*	n=122 (%)	n=36 (%)	p*	n=113 (%)	n=20 (%)	n=21 (%)	p*	n=138 (%)	n=20 (%)	p*
Q1	I need more information about my diagnosis	67.16 (6.95)	66.65 (9.14)	0.691	20 ( 52.6)	58 ( 54.2)	10 ( 71.4)	0.442	55 (55.0)	33 ( 55.0)	1.000	22 (59.5)	65 ( 55.6)	0.820	71 (58.2)	17 ( 47.2)	0.330	63 ( 55.8)	11 ( 55.0)	10 ( 47.6)	0.789	77 (55.8)	10 ( 50.0)	0.805
Q2	I need more information about my future condition	66.39 (7.18)	68.25 (9.39)	0.169	24 ( 63.2)	75 ( 70.8)	9 ( 64.3)	0.649	65 (65.7)	43 ( 71.7)	0.541	27 (75.0)	78 ( 66.7)	0.461	87 (71.9)	21 ( 58.3)	0.181	77 ( 68.8)	16 ( 80.0)	10 ( 47.6)	0.072	95 (69.3)	12 ( 60.0)	0.561
Q3	I need more information about the exams I am undergoing	66.36 (7.06)	67.67 (9.04)	0.313	19 ( 50.0)	59 ( 57.8)	10 ( 71.4)	0.372	56 (57.7)	32 ( 55.2)	0.886	23 (65.7)	63 ( 55.3)	0.369	69 (59.0)	19 ( 52.8)	0.642	61 ( 56.5)	13 ( 65.0)	9 ( 42.9)	0.344	80 (59.3)	7 ( 38.9)	0.166
Q4	I need more explanations of treatments	66.38 (7.41)	67.68 (9.01)	0.328	19 ( 51.4)	65 ( 63.1)	10 ( 71.4)	0.320	59 (60.2)	36 ( 63.2)	0.847	24 (66.7)	69 ( 61.1)	0.684	78 (65.0)	16 ( 48.5)	0.127	71 ( 63.4)	10 ( 55.6)	8 ( 42.1)	0.201	86 (64.2)	7 ( 36.8)	0.042
Q5	I need to be more involved in the therapeutic choices	66.42 (7.15)	67.39 (8.92)	0.458	20 ( 55.6)	54 ( 52.9)	7 ( 50.0)	0.932	48 (50.5)	33 ( 56.9)	0.549	21 (58.3)	58 ( 52.3)	0.657	61 (53.0)	20 ( 55.6)	0.942	53 ( 50.0)	11 ( 55.0)	12 ( 57.1)	0.795	73 (55.7)	7 ( 35.0)	0.136
Q6	I need clinicians and nurses to give me more comprehensible information	67.05 (7.04)	66.46 (9.31)	0.651	21 ( 56.8)	65 ( 61.9)	8 ( 57.1)	0.833	61 (62.2)	33 ( 55.9)	0.540	23 (62.2)	69 ( 60.5)	1.000	77 (64.7)	17 ( 47.2)	0.092	71 ( 64.0)	10 ( 50.0)	8 ( 40.0)	0.092	83 (61.0)	10 ( 52.6)	0.653
Q7	I need clinicians to be more sincere with me	67.33 (7.01)	66.21 (9.54)	0.405	23 ( 62.2)	65 ( 63.1)	9 ( 64.3)	0.989	62 (63.9)	36 ( 62.1)	0.953	21 (58.3)	76 ( 66.7)	0.477	76 (65.0)	21 ( 58.3)	0.601	69 ( 63.9)	13 ( 65.0)	10 ( 47.6)	0.355	88 (65.7)	9 ( 45.0)	0.124
Q8	I need to have a better dialogue with clinicians	66.29 (7.01)	67.44 (9.14)	0.377	18 ( 50.0)	57 ( 54.8)	9 ( 64.3)	0.658	49 (51.0)	35 ( 59.3)	0.402	23 (62.2)	59 ( 52.7)	0.415	69 (58.5)	15 ( 42.9)	0.151	63 ( 57.8)	9 ( 47.4)	8 ( 38.1)	0.212	76 (57.1)	7 ( 35.0)	0.107
Q9	I need my symptoms (pain, nausea, insomnia, etc.) to be better controlled	66.62 (7.16)	66.89 (9.05)	0.836	22 ( 61.1)	63 ( 60.0)	8 ( 57.1)	0.967	60 (62.5)	34 ( 56.7)	0.578	26 (70.3)	66 ( 58.4)	0.275	72 (61.0)	21 ( 58.3)	0.925	65 ( 59.6)	14 ( 70.0)	9 ( 42.9)	0.195	82 (61.2)	10 ( 50.0)	0.479
Q10	I need more help with eating, dressing, and going to the bathroom	66.80 (8.65)	66.91 (7.96)	0.951	9 ( 23.7)	11 ( 10.7)	5 ( 35.7)	0.020	15 (15.3)	10 ( 17.2)	0.926	4 (11.1)	20 ( 17.5)	0.511	16 (13.4)	9 ( 25.7)	0.142	14 ( 12.6)	2 ( 10.5)	7 ( 35.0)	0.031	23 (17.0)	2 ( 10.5)	0.698
Q11	I need better respect for my intimacy	66.24 (8.42)	67.24 (7.89)	0.498	12 ( 31.6)	22 ( 21.6)	6 ( 42.9)	0.155	27 (27.8)	14 ( 24.1)	0.751	11 (31.4)	29 ( 25.4)	0.630	32 (27.4)	8 ( 22.2)	0.693	28 ( 25.7)	5 ( 26.3)	5 ( 23.8)	0.980	37 (27.8)	2 ( 10.0)	0.153
Q12	I need better attention from nurses	66.32 (7.00)	67.27 (8.46)	0.493	12 ( 32.4)	31 ( 30.4)	6 ( 42.9)	0.643	32 (33.3)	18 ( 31.0)	0.906	10 (28.6)	39 ( 34.5)	0.655	41 (35.3)	8 ( 22.2)	0.205	36 ( 33.6)	6 ( 30.0)	3 ( 14.3)	0.211	44 (33.3)	5 ( 25.0)	0.627
Q13	I need to be more reassured by the clinicians	67.35 (6.97)	65.95 (9.14)	0.286	23 ( 63.9)	63 ( 61.8)	7 ( 50.0)	0.650	59 (61.5)	35 ( 61.4)	1.000	23 (65.7)	69 ( 61.6)	0.812	75 (64.7)	18 ( 51.4)	0.226	70 ( 65.4)	9 ( 47.4)	9 ( 42.9)	0.077	83 (63.4)	9 ( 45.0)	0.186
Q14	I need better services from the hospital (bathrooms, meals, cleaning)	66.34 (7.34)	67.67 (9.11)	0.321	23 ( 62.2)	62 ( 60.8)	10 ( 76.9)	0.526	60 (62.5)	35 ( 61.4)	1.000	22 (62.9)	69 ( 61.6)	1.000	74 (63.2)	20 ( 58.8)	0.789	67 ( 62.0)	14 ( 70.0)	10 ( 50.0)	0.419	80 (61.1)	14 ( 70.0)	0.603
Q15	I need to have more economic insurance information (tickets, invalidity, etc.) In relation to my illness	66.50 (7.92)	67.40 (8.30)	0.499	22 ( 59.5)	64 ( 61.0)	10 ( 76.9)	0.502	58 (59.8)	38 ( 64.4)	0.686	28 (75.7)	63 ( 55.8)	0.050	77 (64.2)	18 ( 52.9)	0.323	70 ( 63.1)	14 ( 73.7)	7 ( 35.0)	0.028	84 (62.7)	11 ( 55.0)	0.680
Q16	I need economic help	65.70 (7.85)	67.44 (8.13)	0.220	13 ( 34.2)	30 ( 29.4)	4 ( 28.6)	0.849	25 (25.8)	22 ( 37.9)	0.158	11 (30.6)	32 ( 28.3)	0.963	32 (27.1)	14 ( 40.0)	0.211	30 ( 27.3)	7 ( 36.8)	7 ( 35.0)	0.593	40 (29.9)	6 ( 31.6)	1.000
Q17	I need to speak with a psychologist	66.65 (7.63)	67.00 (8.21)	0.822	6 ( 15.8)	23 ( 22.5)	5 ( 35.7)	0.301	21 (21.9)	13 ( 22.0)	1.000	7 (19.4)	25 ( 22.1)	0.914	24 (20.3)	9 ( 25.7)	0.656	25 ( 22.9)	3 ( 15.0)	5 ( 25.0)	0.696	31 (23.3)	3 ( 15.0)	0.586
Q18	I need to speak with a spiritual advisor	67.95 (7.32)	66.48 (8.38)	0.317	10 ( 26.3)	29 ( 28.7)	3 ( 23.1)	0.893	23 (24.2)	19 ( 32.8)	0.336	7 (19.4)	32 ( 28.8)	0.373	33 (28.4)	8 ( 22.9)	0.664	31 ( 28.7)	5 ( 25.0)	4 ( 20.0)	0.706	34 (26.0)	7 ( 35.0)	0.564
Q19	I need to speak with people who have this same experience	67.61 (7.61)	66.28 (8.38)	0.311	19 ( 50.0)	42 ( 40.8)	5 ( 38.5)	0.584	41 (42.3)	26 ( 44.8)	0.886	15 (40.5)	51 ( 45.5)	0.734	52 (44.1)	13 ( 37.1)	0.594	48 ( 43.6)	10 ( 50.0)	6 ( 30.0)	0.408	57 (42.9)	8 ( 40.0)	1.000
Q20	I need to be more reassured by my relatives	66.67 (6.96)	67.05 (8.87)	0.772	20 ( 52.6)	42 ( 41.6)	6 ( 42.9)	0.501	42 (43.8)	27 ( 46.6)	0.864	15 (42.9)	52 ( 46.0)	0.893	53 (45.3)	14 ( 40.0)	0.719	47 ( 43.5)	10 ( 50.0)	6 ( 30.0)	0.410	63 (47.0)	5 ( 26.3)	0.146
Q21	I need to feel more useful within my family	67.45 (7.00)	66.27 (9.21)	0.365	26 ( 68.4)	57 ( 55.3)	8 ( 57.1)	0.372	55 (56.7)	37 ( 62.7)	0.567	21 (58.3)	69 ( 60.5)	0.969	71 (59.2)	19 ( 55.9)	0.884	63 ( 56.8)	14 ( 73.7)	9 ( 45.0)	0.189	79 (59.0)	11 ( 55.0)	0.927
Q22	I need to feel less abandoned	65.66 (7.62)	67.49 (8.25)	0.182	15 ( 41.7)	34 ( 33.7)	3 ( 21.4)	0.385	32 (33.7)	21 ( 36.8)	0.826	15 (42.9)	36 ( 32.4)	0.355	41 (35.7)	10 ( 28.6)	0.568	38 ( 35.8)	7 ( 35.0)	4 ( 20.0)	0.383	46 (35.4)	6 ( 30.0)	0.827
Q23	I need to receive less commiseration from other people	66.49 (7.16)	67.10 (8.62)	0.643	20 ( 54.1)	40 ( 38.8)	4 ( 28.6)	0.160	36 (37.5)	29 ( 49.2)	0.208	15 (41.7)	48 ( 42.5)	1.000	49 (41.5)	14 ( 40.0)	1.000	41 ( 37.6)	10 ( 50.0)	8 ( 40.0)	0.581	57 (42.9)	6 ( 30.0)	0.398
Area of unmet need				p^^	median (25-75% IQR)			p**	median (25-75% IQR)	median (25-75% IQR)	p**	median (25-75% IQR)	median (25-75% IQR)	p**	median (25-75% IQR)	median (25-75% IQR)	p**	median (25-75% IQR)	median (25-75% IQR)		p**	median (25-75% IQR)	median (25-75% IQR)	p**
	Informative needs	r= -0.008		0.92	0.7 (0.1-1.0)	0.7 (0.2-0.9)	0.6 (0.4-0.9)	0.883	0.6 (0.2-1.0)	0.7 (0.2-0.9)	0.930	0.8 (0.2-0.9)	0.7 (0.2-0.9)	0.564	0.7 (0.2-0.9)	0.6 (0.1-0.9)	0.159	0.7 (0.2-0.9)	0.7 (0.2-0.9)	0.4 (0.0-0.8)	0.263	0.7 (0.2-1.0)	0.3 (0.08-0.8)	0.053
	Needs related to assistance/care	r=-0.012		0.88	0.0 (0.0-0.6)	0.0 (0.0-0.3)	0.3 (0.3-0.6)	0.012	0.0 (0.0-0.3)	0.0 (0.0-0.3)	0.719	0.0 (0.0-0.7)	0.0 (0.0-0.3)	0.436	0.0 (0.0-0.3)	0.0 (0.0-0.3)	0.757	0.0 (0.0-0.3)	0.0 (0.0-0.4)	0.0 (0.0-0.3)	0.923	0.0 (0.0-0.3)	0.0 (0.0-0.3)	0.376
	Material needs	r=-0.107		0.18	0.3 (0.3-0.7)	0.3 (0.3-0.7)	0.7 (0.4-0.7)	0.603	0.3 (0.3-0.7)	0.7 (0.3-0.7)	0.338	0.7 (0.3-0.7)	0.3 (0.3-0.7)	0.180	0.7 (0.3-0.7)	0.3 (0.3-0.7)	0.674	0.3 (0.3-0.7)	0.7 (0.3-0.7)	0.3 (0.3-0.3)	0.119	0.3 (0.3-0.7)	0.5 (0.3-0.7)	0.784
	Relational needs	r=-0.044		0.58	0.6 (0.07-1.0)	0.3 (0.0-0.8)	0.4 (0.0-0.5)	0.183	0.3 (0.0-0.8)	0.5 (0.0-0.8)	0.346	0.3 (0.0-0.8)	0.5 (0.0-0.8)	0.859	0.5 (0.0-0.8)	0.3 (0.0-0.8)	0.483	0.3 (0.0-0.8)	0.5 (0.0-1.0)	0.3 (0.0-0.8)	0.266	0.5 (0.0-0.8)	0.3 (0.0-0.6)	0.282
	Needs for a psycho-emotional support	r=0.081		0.31	0.1 (0.0-0.6)	0.3 (0.0-0.3)	0.1 (0.0-0.3)	0.998	0.3 (0.0-0.3)	0.3 (0.0-0.7)	0.643	0.0 (0.0-0.3)	0.3 (0.0-0.7)	0.466	0.3 (0.0-0.3)	0.1 (0.0-0.3)	0.842	0.3 (0.0-0.3)	0.1 (0.0-0.4)	0.0 (0.0-0.3)	0.606	0.3 (0.0-0.3)	0.0 (0.0-0.7)	0.872
	IQR - interquartile range
	r - correlation coefficient
	* p-value estimated using chi-square test
	^ p-value estimated using t- student test
	^^ p-value estimated using Spearman's Rank Correlation
	** p-value estimated using Mann-Whitney test (for 2 groups) or Kruskal-Wallis test (for 3 groups)
